# Supplementary material for: Gadolinium-Doped Iron Oxide Nanoparticles Enhance Radiosensitivity in Melanoma Models Associated with Metabolic Dysfunction
Source: Pharmaceutics. 2026 Apr 26;18(5):525. doi: 10.3390/pharmaceutics18050525 (PMC13210800; doi:10.3390/pharmaceutics18050525)
Supplement: Supplementary file 1 [file pharmaceutics-18-00525-s001.zip]

Archive with 1 entries (1 files):
- pharmaceutics-4241524-supplementary.pdf
